# Supplementary material for: Arthropods dataset from different genetically modified maize events and associated controls
Source: Sci Data. 2018 Feb 20;5:180019. doi: 10.1038/sdata.2018.19 (PMC5819483; doi:10.1038/sdata.2018.19)
Supplement: Supplementary file 1 [file sdata201819-isa1.zip]

Archive with 5 entries (5 files):
- i_Investigation.txt
- s_study_Balog.txt
- a_traps_Balog.txt
- a_plant_Balog.txt
- a_weed_Balog.txt
