# Supplementary material for: Arthropods dataset from different genetically modified maize events and associated controls
Source: Sci Data. 2018 Feb 20;5:180019. doi: 10.1038/sdata.2018.19 (PMC5819483; doi:10.1038/sdata.2018.19)
Supplement: Supplementary file 1 [file sdata201819-isa1.zip › i_Investigation.txt]

# Investigation File generated for Scientific Data with Investigation File Authoring Tool version 0.1.0 on 22/01/2018 - This metadata file is CC0
ONTOLOGY SOURCE REFERENCE
Term Source Name	OBI	CHEBI	EFO	ENVO	BAO	ERO
Term Source File	http://data.bioontology.org/ontologies/OBI	http://data.bioontology.org/ontologies/CHEBI	http://data.bioontology.org/ontologies/EFO	http://data.bioontology.org/ontologies/ENVO	http://data.bioontology.org/ontologies/BAO	http://data.bioontology.org/ontologies/ERO
Term Source Version	2014-08-18	153	2.89		2.0	2013-08-02
Term Source Description	Ontology for Biomedical Investigations	Chemical Entities of Biological Interest Ontology	Experimental Factor Ontology	Environment Ontology	BioAssay Ontology	Eagle-I Research Resource Ontology
INVESTIGATION
Investigation Identifier
Investigation Title
Investigation Description
Investigation Submission Date
Investigation Public Release Date
INVESTIGATION PUBLICATIONS
Investigation PubMed ID
Investigation Publication DOI
Investigation Publication Author List
Investigation Publication Title
Investigation Publication Status
Investigation Publication Status Term Accession Number
Investigation Publication Status Term Source REF
INVESTIGATION CONTACTS
Investigation Person Last Name
Investigation Person Mid Initials
Investigation Person First Name
Investigation Person Address
Investigation Person Phone
Investigation Person Fax
Investigation Person Email
Investigation Person Affiliation
Investigation Person Roles
Investigation Person Roles Term Accession Number
Investigation Person Roles Term Source REF
STUDY
Study Identifier	10.1038/sdata.2018.19
Study Title	Arthropods dataset from different genetically modified maize events and associated controls
Study Submission Date	31/08/2017
Study Public Release Date	20/02/2018
Study Description	http://www.nature.com/articles/sdata201819#abstract
Study File Name	s_study_Balog.txt
Comment[Subject Keywords]	//;//;//;//
Comment[Manuscript Licence]	CC BY-4.0
Comment[Experimental Metadata Licence]	CC0
Comment[Supplementary Information File Name]		Supplementary Information
Comment[Supplementary Information File Type]	x-zip-compressed	vnd.openxmlformats-officedocument.wordprocessingml.document
Comment[Supplementary Information File URL]	http://www.nature.com/articles/sdata201819#supplementary-information	http://www.nature.com/articles/sdata201819#supplementary-information
Comment[Data Repository]	figshare
Comment[Data Record Accession]	doi:10.6084/m9.figshare.5501248
Comment[Data Record URI]	http://doi.org/10.6084/m9.figshare.5501248
STUDY DESIGN DESCRIPTORS
Study Design Type	randomized complete block design	genetic modification design
Study Design Type Term Accession Number	OBI:0500007	OBI:0001460
Study Design Type Term Source REF	OBI	OBI
STUDY PUBLICATIONS
Study PubMed ID	""	""	""
Study Publication DOI	doi:10.1038/srep05315	doi:10.1016/j.cropro.2015.11.001	doi:10.1002/ece3.2848
Study Publication Author List	""	""	""
Study Publication Title	""	""	""
Study Publication Status	published	published	published
Study Publication Status Term Accession Number			
Study Publication Status Term Source REF			
STUDY FACTORS
Study Factor Name	toxin	resistance/tolerance	genetically modified maize	biological replicate
Study Factor Type	toxin	animal damage resistance	genetic transformation	biological replicate
Study Factor Type Term Accession Number	CHEBI:27026	""	OBI:0600043	http://www.ebi.ac.uk/efo/EFO_0002091
Study Factor Type Term Source REF	CHEBI	""	OBI	EFO
STUDY ASSAYS
Study Assay Measurement Type	Arthropoda	animal damage	weed coverage
Study Assay Measurement Type Term Accession Number	NCBITaxon:6656	""	""
Study Assay Measurement Type Term Source REF	OBI	""	""
Study Assay Technology Type	animal trap	visual observation method	visual observation method
Study Assay Technology Type Term Accession Number	ENVO:01000975	BAO:0050002	ERO:0001322
Study Assay Technology Type Term Source REF	ENVO	BAO	ERO
Study Assay Technology Platform	""	""	""
Study Assay File Name	a_traps_Balog.txt	a_plant_Balog.txt	a_weed_Balog.txt
STUDY PROTOCOLS
Study Protocol Name	Site characterisation	Sampling procedure	Data adjustments
Study Protocol Type	protocol	data collection method	data normalization objective
Study Protocol Type Term Accession Number	OBI:0000272	ERO:0001932	OBI:0200167
Study Protocol Type Term Source REF	OBI	ERO	OBI
Study Protocol Description			
Study Protocol URI	""	""	""
Study Protocol Version			
Study Protocol Parameters Name	""	trap	""
Study Protocol Parameters Name Term Accession Number	""	""	""
Study Protocol Parameters Name Term Source REF	""	""	""
Study Protocol Components Name	""	""	""
Study Protocol Components Type	""	""	""
Study Protocol Components Type Term Accession Number	""	""	""
Study Protocol Components Type Term Source REF	""	""	""
STUDY CONTACTS
Study Person Last Name	Pálinkás	Zalai	Szénási	Dorner	Kiss	North	Woodward	Balog
Study Person First Name	Zoltán	Mihály	Ágnes	Zita	József	Samuel	Guy	Adalbert
Study Person Mid Initials								
Study Person Email	Palinkas.Zoltan@mkk.szie.hu	""	""	""	""	""	""	adalbert.balog@ms.sapientia.ro
Study Person Phone								
Study Person Fax								
Study Person Address								
Study Person Affiliation	Institute of Plant Protection, Faculty of Agriculture and Environmental Sciences, Szent István University, Gödöllő, Hungary	Institute of Plant Protection, Faculty of Agriculture and Environmental Sciences, Szent István University, Gödöllő, Hungary	Institute of Plant Protection, Faculty of Agriculture and Environmental Sciences, Szent István University, Gödöllő, Hungary	Institute of Plant Protection, Faculty of Agriculture and Environmental Sciences, Szent István University, Gödöllő, Hungary	Institute of Plant Protection, Faculty of Agriculture and Environmental Sciences, Szent István University, Gödöllő, Hungary	Department of Life Sciences, Faculty of Natural Sciences, Imperial College London, Silwood Park, Berkshire SL5 7PY, UK	Department of Life Sciences, Faculty of Natural Sciences, Imperial College London, Silwood Park, Berkshire SL5 7PY, UK	Department of Horticulture, Faculty of Technical and Human Sciences, Sapientia Hungarian University of Transylvania Târgu Mureş/Corunca, Romania
Study Person Roles								
Study Person Roles Term Accession Number								
Study Person Roles Term Source REF								
Comment[Study Person ORCID]								
Comment[Funder]								
Comment[FundRef ID]								
Comment[Funder Term Source REF]								
Comment[Grant Identifier]								
