# Supplementary material for: Arthropods dataset from different genetically modified maize events and associated controls
Source: Sci Data. 2018 Feb 20;5:180019. doi: 10.1038/sdata.2018.19 (PMC5819483; doi:10.1038/sdata.2018.19)
Supplement: Supplementary file 1 [file sdata201819-isa1.zip › s_study_Balog.txt]

Source Name	Characteristics[environment type]	Term Source REF	Term Accession Number	Protocol REF	Comment[OECD Identifier]	Sample Name	Factor Value[toxin]	Factor Value[resistance/tolerance]	Factor Value[genetically modified maize]	Factor Value[biological replicate]
field sites in Central Europe, near Budapest, Hungary	chernozem	ENVO	ENVO:00002237	Site characterisation	DAS-59122-7	Entry 1	Cry34Ab1, Cry35Ab1	Coleoptera	YES	4 replicates
field sites in Central Europe, near Budapest, Hungary	chernozem	ENVO	ENVO:00002237	Site characterisation	DAS-01507-1xDAS-59122-7	Entry 2	Cry34Ab1, Cry35Ab1xCry1F	Coleoptera and Lepidoptera	YES	4 replicates
field sites in Central Europe, near Budapest, Hungary	chernozem	ENVO	ENVO:00002237	Site characterisation	DAS-01507-1xMON-00603-6	Entry 5	Cry1FxC4 EPSPS	Lepidoptera and glyphosate	YES	4 replicates
field sites in Central Europe, near Budapest, Hungary	chernozem	ENVO	ENVO:00002237	Site characterisation	DAS-01507-1xMON-00603-6	Entry 6	Cry1FxC4 EPSPS	Lepidoptera and glyphosate + glyphosate treatment	YES	4 replicates
field sites in Central Europe, near Budapest, Hungary	chernozem	ENVO	ENVO:00002237	Site characterisation	DAS-59122-7xDAS-01507-1xMON-00603-6	Entry 7	Cry34Ab1, Cry35Ab1xCry1FxC4 EPSPS	Coleoptera, Lepidoptera and glyphosate	YES	4 replicates
field sites in Central Europe, near Budapest, Hungary	chernozem	ENVO	ENVO:00002237	Site characterisation	DAS-59122-7xDAS-01507-1xMON-00603-6	Entry 8	Cry34Ab1, Cry35Ab1xCry1FxC4 EPSPS	Coleoptera, Lepidoptera and glyphosate + glyphosate treatment	YES	4 replicates
field sites in Central Europe, near Budapest, Hungary	chernozem	ENVO	ENVO:00002237	Site characterisation	PR-34A15	Entry 901	none	none	NO	4 replicates
field sites in Central Europe, near Budapest, Hungary	chernozem	ENVO	ENVO:00002237	Site characterisation	PR-35A30	Entry 903	none	none	NO	4 replicates
