# Supplementary material for: Arthropods dataset from different genetically modified maize events and associated controls
Source: Sci Data. 2018 Feb 20;5:180019. doi: 10.1038/sdata.2018.19 (PMC5819483; doi:10.1038/sdata.2018.19)
Supplement: Supplementary file 1 [file sdata201819-isa1.zip › a_traps_Balog.txt]

Sample Name	Protocol REF	Parameter Value[trap]	Assay Name	Raw Data File	Comment[Data Repository]	Comment[Data Record Accession]	Comment[Data Record URI]	Protocol REF	Derived Data File	Comment[Data Repository]	Comment[Data Record Accession]	Comment[Data Record URI]	Factor Value[toxin]	Factor Value[resistance/tolerance]	Factor Value[genetically modified maize]	Factor Value[biological replicate]
Entry 1	Sampling procedure	pitfall trap	replicate code 7_pitfall trap	Sample_1_Pitfall_Traps_2007-2008.xlsx	figshare	doi:10.6084/m9.figshare.5501248	http://doi.org/10.6084/m9.figshare.5501248	Data adjustments	Food-web_indexes.xlsx	figshare	doi:10.6084/m9.figshare.5501248	http://doi.org/10.6084/m9.figshare.5501248	Cry34Ab1, Cry35Ab1	Coleoptera	YES	replicate 1
Entry 2	Sampling procedure	pitfall trap	replicate code 1_pitfall trap	Sample_1_Pitfall_Traps_2007-2008.xlsx	figshare	doi:10.6084/m9.figshare.5501248	http://doi.org/10.6084/m9.figshare.5501248	Data adjustments	Food-web_indexes.xlsx	figshare	doi:10.6084/m9.figshare.5501248	http://doi.org/10.6084/m9.figshare.5501248	Cry34Ab1, Cry35Ab1xCry1F	Coleoptera and Lepidoptera	YES	replicate 1
Entry 5	Sampling procedure	pitfall trap	replicate code 12_pitfall trap	Sample_1_Pitfall_Traps_2007-2008.xlsx	figshare	doi:10.6084/m9.figshare.5501248	http://doi.org/10.6084/m9.figshare.5501248	Data adjustments	Food-web_indexes.xlsx	figshare	doi:10.6084/m9.figshare.5501248	http://doi.org/10.6084/m9.figshare.5501248	Cry1FxC4 EPSPS	Lepidoptera and glyphosate	YES	replicate 1
Entry 6	Sampling procedure	pitfall trap	replicate code 8_pitfall trap	Sample_1_Pitfall_Traps_2007-2008.xlsx	figshare	doi:10.6084/m9.figshare.5501248	http://doi.org/10.6084/m9.figshare.5501248	Data adjustments	Food-web_indexes.xlsx	figshare	doi:10.6084/m9.figshare.5501248	http://doi.org/10.6084/m9.figshare.5501248	Cry1FxC4 EPSPS	Lepidoptera and glyphosate + glyphosate treatment	YES	replicate 1
Entry 7	Sampling procedure	pitfall trap	replicate code 3_pitfall trap	Sample_1_Pitfall_Traps_2007-2008.xlsx	figshare	doi:10.6084/m9.figshare.5501248	http://doi.org/10.6084/m9.figshare.5501248	Data adjustments	Food-web_indexes.xlsx	figshare	doi:10.6084/m9.figshare.5501248	http://doi.org/10.6084/m9.figshare.5501248	Cry34Ab1, Cry35Ab1xCry1FxC4 EPSPS	Coleoptera, Lepidoptera and glyphosate	YES	replicate 1
Entry 8	Sampling procedure	pitfall trap	replicate code 6_pitfall trap	Sample_1_Pitfall_Traps_2007-2008.xlsx	figshare	doi:10.6084/m9.figshare.5501248	http://doi.org/10.6084/m9.figshare.5501248	Data adjustments	Food-web_indexes.xlsx	figshare	doi:10.6084/m9.figshare.5501248	http://doi.org/10.6084/m9.figshare.5501248	Cry34Ab1, Cry35Ab1xCry1FxC4 EPSPS	Coleoptera, Lepidoptera and glyphosate + glyphosate treatment	YES	replicate 1
Entry 901	Sampling procedure	pitfall trap	replicate code 5_pitfall trap	Sample_1_Pitfall_Traps_2007-2008.xlsx	figshare	doi:10.6084/m9.figshare.5501248	http://doi.org/10.6084/m9.figshare.5501248	Data adjustments	Food-web_indexes.xlsx	figshare	doi:10.6084/m9.figshare.5501248	http://doi.org/10.6084/m9.figshare.5501248	none	none	NO	replicate 1
Entry 903	Sampling procedure	pitfall trap	replicate code 2_pitfall trap	Sample_1_Pitfall_Traps_2007-2008.xlsx	figshare	doi:10.6084/m9.figshare.5501248	http://doi.org/10.6084/m9.figshare.5501248	Data adjustments	Food-web_indexes.xlsx	figshare	doi:10.6084/m9.figshare.5501248	http://doi.org/10.6084/m9.figshare.5501248	none	none	NO	replicate 1
Entry 1	Sampling procedure	pitfall trap	replicate code 13_pitfall trap	Sample_1_Pitfall_Traps_2007-2008.xlsx	figshare	doi:10.6084/m9.figshare.5501248	http://doi.org/10.6084/m9.figshare.5501248	Data adjustments	Food-web_indexes.xlsx	figshare	doi:10.6084/m9.figshare.5501248	http://doi.org/10.6084/m9.figshare.5501248	Cry34Ab1, Cry35Ab1	Coleoptera	YES	replicate 2
Entry 2	Sampling procedure	pitfall trap	replicate code 23_pitfall trap	Sample_1_Pitfall_Traps_2007-2008.xlsx	figshare	doi:10.6084/m9.figshare.5501248	http://doi.org/10.6084/m9.figshare.5501248	Data adjustments	Food-web_indexes.xlsx	figshare	doi:10.6084/m9.figshare.5501248	http://doi.org/10.6084/m9.figshare.5501248	Cry34Ab1, Cry35Ab1xCry1F	Coleoptera and Lepidoptera	YES	replicate 2
Entry 5	Sampling procedure	pitfall trap	replicate code 17_pitfall trap	Sample_1_Pitfall_Traps_2007-2008.xlsx	figshare	doi:10.6084/m9.figshare.5501248	http://doi.org/10.6084/m9.figshare.5501248	Data adjustments	Food-web_indexes.xlsx	figshare	doi:10.6084/m9.figshare.5501248	http://doi.org/10.6084/m9.figshare.5501248	Cry1FxC4 EPSPS	Lepidoptera and glyphosate	YES	replicate 2
Entry 6	Sampling procedure	pitfall trap	replicate code 21_pitfall trap	Sample_1_Pitfall_Traps_2007-2008.xlsx	figshare	doi:10.6084/m9.figshare.5501248	http://doi.org/10.6084/m9.figshare.5501248	Data adjustments	Food-web_indexes.xlsx	figshare	doi:10.6084/m9.figshare.5501248	http://doi.org/10.6084/m9.figshare.5501248	Cry1FxC4 EPSPS	Lepidoptera and glyphosate + glyphosate treatment	YES	replicate 2
Entry 7	Sampling procedure	pitfall trap	replicate code 18_pitfall trap	Sample_1_Pitfall_Traps_2007-2008.xlsx	figshare	doi:10.6084/m9.figshare.5501248	http://doi.org/10.6084/m9.figshare.5501248	Data adjustments	Food-web_indexes.xlsx	figshare	doi:10.6084/m9.figshare.5501248	http://doi.org/10.6084/m9.figshare.5501248	Cry34Ab1, Cry35Ab1xCry1FxC4 EPSPS	Coleoptera, Lepidoptera and glyphosate	YES	replicate 2
Entry 8	Sampling procedure	pitfall trap	replicate code 19_pitfall trap	Sample_1_Pitfall_Traps_2007-2008.xlsx	figshare	doi:10.6084/m9.figshare.5501248	http://doi.org/10.6084/m9.figshare.5501248	Data adjustments	Food-web_indexes.xlsx	figshare	doi:10.6084/m9.figshare.5501248	http://doi.org/10.6084/m9.figshare.5501248	Cry34Ab1, Cry35Ab1xCry1FxC4 EPSPS	Coleoptera, Lepidoptera and glyphosate + glyphosate treatment	YES	replicate 2
Entry 901	Sampling procedure	pitfall trap	replicate code 15_pitfall trap	Sample_1_Pitfall_Traps_2007-2008.xlsx	figshare	doi:10.6084/m9.figshare.5501248	http://doi.org/10.6084/m9.figshare.5501248	Data adjustments	Food-web_indexes.xlsx	figshare	doi:10.6084/m9.figshare.5501248	http://doi.org/10.6084/m9.figshare.5501248	none	none	NO	replicate 2
Entry 903	Sampling procedure	pitfall trap	replicate code 24_pitfall trap	Sample_1_Pitfall_Traps_2007-2008.xlsx	figshare	doi:10.6084/m9.figshare.5501248	http://doi.org/10.6084/m9.figshare.5501248	Data adjustments	Food-web_indexes.xlsx	figshare	doi:10.6084/m9.figshare.5501248	http://doi.org/10.6084/m9.figshare.5501248	none	none	NO	replicate 2
Entry 1	Sampling procedure	pitfall trap	replicate code 38_pitfall trap	Sample_1_Pitfall_Traps_2007-2008.xlsx	figshare	doi:10.6084/m9.figshare.5501248	http://doi.org/10.6084/m9.figshare.5501248	Data adjustments	Food-web_indexes.xlsx	figshare	doi:10.6084/m9.figshare.5501248	http://doi.org/10.6084/m9.figshare.5501248	Cry34Ab1, Cry35Ab1	Coleoptera	YES	replicate 3
Entry 2	Sampling procedure	pitfall trap	replicate code 26_pitfall trap	Sample_1_Pitfall_Traps_2007-2008.xlsx	figshare	doi:10.6084/m9.figshare.5501248	http://doi.org/10.6084/m9.figshare.5501248	Data adjustments	Food-web_indexes.xlsx	figshare	doi:10.6084/m9.figshare.5501248	http://doi.org/10.6084/m9.figshare.5501248	Cry34Ab1, Cry35Ab1xCry1F	Coleoptera and Lepidoptera	YES	replicate 3
Entry 5	Sampling procedure	pitfall trap	replicate code 27_pitfall trap	Sample_1_Pitfall_Traps_2007-2008.xlsx	figshare	doi:10.6084/m9.figshare.5501248	http://doi.org/10.6084/m9.figshare.5501248	Data adjustments	Food-web_indexes.xlsx	figshare	doi:10.6084/m9.figshare.5501248	http://doi.org/10.6084/m9.figshare.5501248	Cry1FxC4 EPSPS	Lepidoptera and glyphosate	YES	replicate 3
Entry 6	Sampling procedure	pitfall trap	replicate code 28_pitfall trap	Sample_1_Pitfall_Traps_2007-2008.xlsx	figshare	doi:10.6084/m9.figshare.5501248	http://doi.org/10.6084/m9.figshare.5501248	Data adjustments	Food-web_indexes.xlsx	figshare	doi:10.6084/m9.figshare.5501248	http://doi.org/10.6084/m9.figshare.5501248	Cry1FxC4 EPSPS	Lepidoptera and glyphosate + glyphosate treatment	YES	replicate 3
Entry 7	Sampling procedure	pitfall trap	replicate code 29_pitfall trap	Sample_1_Pitfall_Traps_2007-2008.xlsx	figshare	doi:10.6084/m9.figshare.5501248	http://doi.org/10.6084/m9.figshare.5501248	Data adjustments	Food-web_indexes.xlsx	figshare	doi:10.6084/m9.figshare.5501248	http://doi.org/10.6084/m9.figshare.5501248	Cry34Ab1, Cry35Ab1xCry1FxC4 EPSPS	Coleoptera, Lepidoptera and glyphosate	YES	replicate 3
Entry 8	Sampling procedure	pitfall trap	replicate code 34_pitfall trap	Sample_1_Pitfall_Traps_2007-2008.xlsx	figshare	doi:10.6084/m9.figshare.5501248	http://doi.org/10.6084/m9.figshare.5501248	Data adjustments	Food-web_indexes.xlsx	figshare	doi:10.6084/m9.figshare.5501248	http://doi.org/10.6084/m9.figshare.5501248	Cry34Ab1, Cry35Ab1xCry1FxC4 EPSPS	Coleoptera, Lepidoptera and glyphosate + glyphosate treatment	YES	replicate 3
Entry 901	Sampling procedure	pitfall trap	replicate code 33_pitfall trap	Sample_1_Pitfall_Traps_2007-2008.xlsx	figshare	doi:10.6084/m9.figshare.5501248	http://doi.org/10.6084/m9.figshare.5501248	Data adjustments	Food-web_indexes.xlsx	figshare	doi:10.6084/m9.figshare.5501248	http://doi.org/10.6084/m9.figshare.5501248	none	none	NO	replicate 3
Entry 903	Sampling procedure	pitfall trap	replicate code 25_pitfall trap	Sample_1_Pitfall_Traps_2007-2008.xlsx	figshare	doi:10.6084/m9.figshare.5501248	http://doi.org/10.6084/m9.figshare.5501248	Data adjustments	Food-web_indexes.xlsx	figshare	doi:10.6084/m9.figshare.5501248	http://doi.org/10.6084/m9.figshare.5501248	none	none	NO	replicate 3
Entry 1	Sampling procedure	pitfall trap	replicate code 43_pitfall trap	Sample_1_Pitfall_Traps_2007-2008.xlsx	figshare	doi:10.6084/m9.figshare.5501248	http://doi.org/10.6084/m9.figshare.5501248	Data adjustments	Food-web_indexes.xlsx	figshare	doi:10.6084/m9.figshare.5501248	http://doi.org/10.6084/m9.figshare.5501248	Cry34Ab1, Cry35Ab1	Coleoptera	YES	replicate 4
Entry 2	Sampling procedure	pitfall trap	replicate code 31_pitfall trap	Sample_1_Pitfall_Traps_2007-2008.xlsx	figshare	doi:10.6084/m9.figshare.5501248	http://doi.org/10.6084/m9.figshare.5501248	Data adjustments	Food-web_indexes.xlsx	figshare	doi:10.6084/m9.figshare.5501248	http://doi.org/10.6084/m9.figshare.5501248	Cry34Ab1, Cry35Ab1xCry1F	Coleoptera and Lepidoptera	YES	replicate 4
Entry 5	Sampling procedure	pitfall trap	replicate code 37_pitfall trap	Sample_1_Pitfall_Traps_2007-2008.xlsx	figshare	doi:10.6084/m9.figshare.5501248	http://doi.org/10.6084/m9.figshare.5501248	Data adjustments	Food-web_indexes.xlsx	figshare	doi:10.6084/m9.figshare.5501248	http://doi.org/10.6084/m9.figshare.5501248	Cry1FxC4 EPSPS	Lepidoptera and glyphosate	YES	replicate 4
Entry 6	Sampling procedure	pitfall trap	replicate code 45_pitfall trap	Sample_1_Pitfall_Traps_2007-2008.xlsx	figshare	doi:10.6084/m9.figshare.5501248	http://doi.org/10.6084/m9.figshare.5501248	Data adjustments	Food-web_indexes.xlsx	figshare	doi:10.6084/m9.figshare.5501248	http://doi.org/10.6084/m9.figshare.5501248	Cry1FxC4 EPSPS	Lepidoptera and glyphosate + glyphosate treatment	YES	replicate 4
Entry 7	Sampling procedure	pitfall trap	replicate code 40_pitfall trap	Sample_1_Pitfall_Traps_2007-2008.xlsx	figshare	doi:10.6084/m9.figshare.5501248	http://doi.org/10.6084/m9.figshare.5501248	Data adjustments	Food-web_indexes.xlsx	figshare	doi:10.6084/m9.figshare.5501248	http://doi.org/10.6084/m9.figshare.5501248	Cry34Ab1, Cry35Ab1xCry1FxC4 EPSPS	Coleoptera, Lepidoptera and glyphosate	YES	replicate 4
Entry 8	Sampling procedure	pitfall trap	replicate code 36_pitfall trap	Sample_1_Pitfall_Traps_2007-2008.xlsx	figshare	doi:10.6084/m9.figshare.5501248	http://doi.org/10.6084/m9.figshare.5501248	Data adjustments	Food-web_indexes.xlsx	figshare	doi:10.6084/m9.figshare.5501248	http://doi.org/10.6084/m9.figshare.5501248	Cry34Ab1, Cry35Ab1xCry1FxC4 EPSPS	Coleoptera, Lepidoptera and glyphosate + glyphosate treatment	YES	replicate 4
Entry 901	Sampling procedure	pitfall trap	replicate code 44_pitfall trap	Sample_1_Pitfall_Traps_2007-2008.xlsx	figshare	doi:10.6084/m9.figshare.5501248	http://doi.org/10.6084/m9.figshare.5501248	Data adjustments	Food-web_indexes.xlsx	figshare	doi:10.6084/m9.figshare.5501248	http://doi.org/10.6084/m9.figshare.5501248	none	none	NO	replicate 4
Entry 903	Sampling procedure	pitfall trap	replicate code 32_pitfall trap	Sample_1_Pitfall_Traps_2007-2008.xlsx	figshare	doi:10.6084/m9.figshare.5501248	http://doi.org/10.6084/m9.figshare.5501248	Data adjustments	Food-web_indexes.xlsx	figshare	doi:10.6084/m9.figshare.5501248	http://doi.org/10.6084/m9.figshare.5501248	none	none	NO	replicate 4
Entry 1	Sampling procedure	yellow sticky trap	replicate code 7_yellow sticky trap	Sample_2_Yellow_Traps_2007-2008.xlsx	figshare	doi:10.6084/m9.figshare.5501248	http://doi.org/10.6084/m9.figshare.5501248	Data adjustments	Food-web_indexes.xlsx	figshare	doi:10.6084/m9.figshare.5501248	http://doi.org/10.6084/m9.figshare.5501248	Cry34Ab1, Cry35Ab1	Coleoptera	YES	replicate 1
Entry 2	Sampling procedure	yellow sticky trap	replicate code 1_yellow sticky trap	Sample_2_Yellow_Traps_2007-2008.xlsx	figshare	doi:10.6084/m9.figshare.5501248	http://doi.org/10.6084/m9.figshare.5501248	Data adjustments	Food-web_indexes.xlsx	figshare	doi:10.6084/m9.figshare.5501248	http://doi.org/10.6084/m9.figshare.5501248	Cry34Ab1, Cry35Ab1xCry1F	Coleoptera and Lepidoptera	YES	replicate 1
Entry 5	Sampling procedure	yellow sticky trap	replicate code 12_yellow sticky trap	Sample_2_Yellow_Traps_2007-2008.xlsx	figshare	doi:10.6084/m9.figshare.5501248	http://doi.org/10.6084/m9.figshare.5501248	Data adjustments	Food-web_indexes.xlsx	figshare	doi:10.6084/m9.figshare.5501248	http://doi.org/10.6084/m9.figshare.5501248	Cry1FxC4 EPSPS	Lepidoptera and glyphosate	YES	replicate 1
Entry 6	Sampling procedure	yellow sticky trap	replicate code 8_yellow sticky trap	Sample_2_Yellow_Traps_2007-2008.xlsx	figshare	doi:10.6084/m9.figshare.5501248	http://doi.org/10.6084/m9.figshare.5501248	Data adjustments	Food-web_indexes.xlsx	figshare	doi:10.6084/m9.figshare.5501248	http://doi.org/10.6084/m9.figshare.5501248	Cry1FxC4 EPSPS	Lepidoptera and glyphosate + glyphosate treatment	YES	replicate 1
Entry 7	Sampling procedure	yellow sticky trap	replicate code 3_yellow sticky trap	Sample_2_Yellow_Traps_2007-2008.xlsx	figshare	doi:10.6084/m9.figshare.5501248	http://doi.org/10.6084/m9.figshare.5501248	Data adjustments	Food-web_indexes.xlsx	figshare	doi:10.6084/m9.figshare.5501248	http://doi.org/10.6084/m9.figshare.5501248	Cry34Ab1, Cry35Ab1xCry1FxC4 EPSPS	Coleoptera, Lepidoptera and glyphosate	YES	replicate 1
Entry 8	Sampling procedure	yellow sticky trap	replicate code 6_yellow sticky trap	Sample_2_Yellow_Traps_2007-2008.xlsx	figshare	doi:10.6084/m9.figshare.5501248	http://doi.org/10.6084/m9.figshare.5501248	Data adjustments	Food-web_indexes.xlsx	figshare	doi:10.6084/m9.figshare.5501248	http://doi.org/10.6084/m9.figshare.5501248	Cry34Ab1, Cry35Ab1xCry1FxC4 EPSPS	Coleoptera, Lepidoptera and glyphosate + glyphosate treatment	YES	replicate 1
Entry 901	Sampling procedure	yellow sticky trap	replicate code 5_yellow sticky trap	Sample_2_Yellow_Traps_2007-2008.xlsx	figshare	doi:10.6084/m9.figshare.5501248	http://doi.org/10.6084/m9.figshare.5501248	Data adjustments	Food-web_indexes.xlsx	figshare	doi:10.6084/m9.figshare.5501248	http://doi.org/10.6084/m9.figshare.5501248	none	none	NO	replicate 1
Entry 903	Sampling procedure	yellow sticky trap	replicate code 2_yellow sticky trap	Sample_2_Yellow_Traps_2007-2008.xlsx	figshare	doi:10.6084/m9.figshare.5501248	http://doi.org/10.6084/m9.figshare.5501248	Data adjustments	Food-web_indexes.xlsx	figshare	doi:10.6084/m9.figshare.5501248	http://doi.org/10.6084/m9.figshare.5501248	none	none	NO	replicate 1
Entry 1	Sampling procedure	yellow sticky trap	replicate code 13_yellow sticky trap	Sample_2_Yellow_Traps_2007-2008.xlsx	figshare	doi:10.6084/m9.figshare.5501248	http://doi.org/10.6084/m9.figshare.5501248	Data adjustments	Food-web_indexes.xlsx	figshare	doi:10.6084/m9.figshare.5501248	http://doi.org/10.6084/m9.figshare.5501248	Cry34Ab1, Cry35Ab1	Coleoptera	YES	replicate 2
Entry 2	Sampling procedure	yellow sticky trap	replicate code 23_yellow sticky trap	Sample_2_Yellow_Traps_2007-2008.xlsx	figshare	doi:10.6084/m9.figshare.5501248	http://doi.org/10.6084/m9.figshare.5501248	Data adjustments	Food-web_indexes.xlsx	figshare	doi:10.6084/m9.figshare.5501248	http://doi.org/10.6084/m9.figshare.5501248	Cry34Ab1, Cry35Ab1xCry1F	Coleoptera and Lepidoptera	YES	replicate 2
Entry 5	Sampling procedure	yellow sticky trap	replicate code 17_yellow sticky trap	Sample_2_Yellow_Traps_2007-2008.xlsx	figshare	doi:10.6084/m9.figshare.5501248	http://doi.org/10.6084/m9.figshare.5501248	Data adjustments	Food-web_indexes.xlsx	figshare	doi:10.6084/m9.figshare.5501248	http://doi.org/10.6084/m9.figshare.5501248	Cry1FxC4 EPSPS	Lepidoptera and glyphosate	YES	replicate 2
Entry 6	Sampling procedure	yellow sticky trap	replicate code 21_yellow sticky trap	Sample_2_Yellow_Traps_2007-2008.xlsx	figshare	doi:10.6084/m9.figshare.5501248	http://doi.org/10.6084/m9.figshare.5501248	Data adjustments	Food-web_indexes.xlsx	figshare	doi:10.6084/m9.figshare.5501248	http://doi.org/10.6084/m9.figshare.5501248	Cry1FxC4 EPSPS	Lepidoptera and glyphosate + glyphosate treatment	YES	replicate 2
Entry 7	Sampling procedure	yellow sticky trap	replicate code 18_yellow sticky trap	Sample_2_Yellow_Traps_2007-2008.xlsx	figshare	doi:10.6084/m9.figshare.5501248	http://doi.org/10.6084/m9.figshare.5501248	Data adjustments	Food-web_indexes.xlsx	figshare	doi:10.6084/m9.figshare.5501248	http://doi.org/10.6084/m9.figshare.5501248	Cry34Ab1, Cry35Ab1xCry1FxC4 EPSPS	Coleoptera, Lepidoptera and glyphosate	YES	replicate 2
Entry 8	Sampling procedure	yellow sticky trap	replicate code 19_yellow sticky trap	Sample_2_Yellow_Traps_2007-2008.xlsx	figshare	doi:10.6084/m9.figshare.5501248	http://doi.org/10.6084/m9.figshare.5501248	Data adjustments	Food-web_indexes.xlsx	figshare	doi:10.6084/m9.figshare.5501248	http://doi.org/10.6084/m9.figshare.5501248	Cry34Ab1, Cry35Ab1xCry1FxC4 EPSPS	Coleoptera, Lepidoptera and glyphosate + glyphosate treatment	YES	replicate 2
Entry 901	Sampling procedure	yellow sticky trap	replicate code 15_yellow sticky trap	Sample_2_Yellow_Traps_2007-2008.xlsx	figshare	doi:10.6084/m9.figshare.5501248	http://doi.org/10.6084/m9.figshare.5501248	Data adjustments	Food-web_indexes.xlsx	figshare	doi:10.6084/m9.figshare.5501248	http://doi.org/10.6084/m9.figshare.5501248	none	none	NO	replicate 2
Entry 903	Sampling procedure	yellow sticky trap	replicate code 24_yellow sticky trap	Sample_2_Yellow_Traps_2007-2008.xlsx	figshare	doi:10.6084/m9.figshare.5501248	http://doi.org/10.6084/m9.figshare.5501248	Data adjustments	Food-web_indexes.xlsx	figshare	doi:10.6084/m9.figshare.5501248	http://doi.org/10.6084/m9.figshare.5501248	none	none	NO	replicate 2
Entry 1	Sampling procedure	yellow sticky trap	replicate code 38_yellow sticky trap	Sample_2_Yellow_Traps_2007-2008.xlsx	figshare	doi:10.6084/m9.figshare.5501248	http://doi.org/10.6084/m9.figshare.5501248	Data adjustments	Food-web_indexes.xlsx	figshare	doi:10.6084/m9.figshare.5501248	http://doi.org/10.6084/m9.figshare.5501248	Cry34Ab1, Cry35Ab1	Coleoptera	YES	replicate 3
Entry 2	Sampling procedure	yellow sticky trap	replicate code 26_yellow sticky trap	Sample_2_Yellow_Traps_2007-2008.xlsx	figshare	doi:10.6084/m9.figshare.5501248	http://doi.org/10.6084/m9.figshare.5501248	Data adjustments	Food-web_indexes.xlsx	figshare	doi:10.6084/m9.figshare.5501248	http://doi.org/10.6084/m9.figshare.5501248	Cry34Ab1, Cry35Ab1xCry1F	Coleoptera and Lepidoptera	YES	replicate 3
Entry 5	Sampling procedure	yellow sticky trap	replicate code 27_yellow sticky trap	Sample_2_Yellow_Traps_2007-2008.xlsx	figshare	doi:10.6084/m9.figshare.5501248	http://doi.org/10.6084/m9.figshare.5501248	Data adjustments	Food-web_indexes.xlsx	figshare	doi:10.6084/m9.figshare.5501248	http://doi.org/10.6084/m9.figshare.5501248	Cry1FxC4 EPSPS	Lepidoptera and glyphosate	YES	replicate 3
Entry 6	Sampling procedure	yellow sticky trap	replicate code 28_yellow sticky trap	Sample_2_Yellow_Traps_2007-2008.xlsx	figshare	doi:10.6084/m9.figshare.5501248	http://doi.org/10.6084/m9.figshare.5501248	Data adjustments	Food-web_indexes.xlsx	figshare	doi:10.6084/m9.figshare.5501248	http://doi.org/10.6084/m9.figshare.5501248	Cry1FxC4 EPSPS	Lepidoptera and glyphosate + glyphosate treatment	YES	replicate 3
Entry 7	Sampling procedure	yellow sticky trap	replicate code 29_yellow sticky trap	Sample_2_Yellow_Traps_2007-2008.xlsx	figshare	doi:10.6084/m9.figshare.5501248	http://doi.org/10.6084/m9.figshare.5501248	Data adjustments	Food-web_indexes.xlsx	figshare	doi:10.6084/m9.figshare.5501248	http://doi.org/10.6084/m9.figshare.5501248	Cry34Ab1, Cry35Ab1xCry1FxC4 EPSPS	Coleoptera, Lepidoptera and glyphosate	YES	replicate 3
Entry 8	Sampling procedure	yellow sticky trap	replicate code 34_yellow sticky trap	Sample_2_Yellow_Traps_2007-2008.xlsx	figshare	doi:10.6084/m9.figshare.5501248	http://doi.org/10.6084/m9.figshare.5501248	Data adjustments	Food-web_indexes.xlsx	figshare	doi:10.6084/m9.figshare.5501248	http://doi.org/10.6084/m9.figshare.5501248	Cry34Ab1, Cry35Ab1xCry1FxC4 EPSPS	Coleoptera, Lepidoptera and glyphosate + glyphosate treatment	YES	replicate 3
Entry 901	Sampling procedure	yellow sticky trap	replicate code 33_yellow sticky trap	Sample_2_Yellow_Traps_2007-2008.xlsx	figshare	doi:10.6084/m9.figshare.5501248	http://doi.org/10.6084/m9.figshare.5501248	Data adjustments	Food-web_indexes.xlsx	figshare	doi:10.6084/m9.figshare.5501248	http://doi.org/10.6084/m9.figshare.5501248	none	none	NO	replicate 3
Entry 903	Sampling procedure	yellow sticky trap	replicate code 25_yellow sticky trap	Sample_2_Yellow_Traps_2007-2008.xlsx	figshare	doi:10.6084/m9.figshare.5501248	http://doi.org/10.6084/m9.figshare.5501248	Data adjustments	Food-web_indexes.xlsx	figshare	doi:10.6084/m9.figshare.5501248	http://doi.org/10.6084/m9.figshare.5501248	none	none	NO	replicate 3
Entry 1	Sampling procedure	yellow sticky trap	replicate code 43_yellow sticky trap	Sample_2_Yellow_Traps_2007-2008.xlsx	figshare	doi:10.6084/m9.figshare.5501248	http://doi.org/10.6084/m9.figshare.5501248	Data adjustments	Food-web_indexes.xlsx	figshare	doi:10.6084/m9.figshare.5501248	http://doi.org/10.6084/m9.figshare.5501248	Cry34Ab1, Cry35Ab1	Coleoptera	YES	replicate 4
Entry 2	Sampling procedure	yellow sticky trap	replicate code 31_yellow sticky trap	Sample_2_Yellow_Traps_2007-2008.xlsx	figshare	doi:10.6084/m9.figshare.5501248	http://doi.org/10.6084/m9.figshare.5501248	Data adjustments	Food-web_indexes.xlsx	figshare	doi:10.6084/m9.figshare.5501248	http://doi.org/10.6084/m9.figshare.5501248	Cry34Ab1, Cry35Ab1xCry1F	Coleoptera and Lepidoptera	YES	replicate 4
Entry 5	Sampling procedure	yellow sticky trap	replicate code 37_yellow sticky trap	Sample_2_Yellow_Traps_2007-2008.xlsx	figshare	doi:10.6084/m9.figshare.5501248	http://doi.org/10.6084/m9.figshare.5501248	Data adjustments	Food-web_indexes.xlsx	figshare	doi:10.6084/m9.figshare.5501248	http://doi.org/10.6084/m9.figshare.5501248	Cry1FxC4 EPSPS	Lepidoptera and glyphosate	YES	replicate 4
Entry 6	Sampling procedure	yellow sticky trap	replicate code 45_yellow sticky trap	Sample_2_Yellow_Traps_2007-2008.xlsx	figshare	doi:10.6084/m9.figshare.5501248	http://doi.org/10.6084/m9.figshare.5501248	Data adjustments	Food-web_indexes.xlsx	figshare	doi:10.6084/m9.figshare.5501248	http://doi.org/10.6084/m9.figshare.5501248	Cry1FxC4 EPSPS	Lepidoptera and glyphosate + glyphosate treatment	YES	replicate 4
Entry 7	Sampling procedure	yellow sticky trap	replicate code 40_yellow sticky trap	Sample_2_Yellow_Traps_2007-2008.xlsx	figshare	doi:10.6084/m9.figshare.5501248	http://doi.org/10.6084/m9.figshare.5501248	Data adjustments	Food-web_indexes.xlsx	figshare	doi:10.6084/m9.figshare.5501248	http://doi.org/10.6084/m9.figshare.5501248	Cry34Ab1, Cry35Ab1xCry1FxC4 EPSPS	Coleoptera, Lepidoptera and glyphosate	YES	replicate 4
Entry 8	Sampling procedure	yellow sticky trap	replicate code 36_yellow sticky trap	Sample_2_Yellow_Traps_2007-2008.xlsx	figshare	doi:10.6084/m9.figshare.5501248	http://doi.org/10.6084/m9.figshare.5501248	Data adjustments	Food-web_indexes.xlsx	figshare	doi:10.6084/m9.figshare.5501248	http://doi.org/10.6084/m9.figshare.5501248	Cry34Ab1, Cry35Ab1xCry1FxC4 EPSPS	Coleoptera, Lepidoptera and glyphosate + glyphosate treatment	YES	replicate 4
Entry 901	Sampling procedure	yellow sticky trap	replicate code 44_yellow sticky trap	Sample_2_Yellow_Traps_2007-2008.xlsx	figshare	doi:10.6084/m9.figshare.5501248	http://doi.org/10.6084/m9.figshare.5501248	Data adjustments	Food-web_indexes.xlsx	figshare	doi:10.6084/m9.figshare.5501248	http://doi.org/10.6084/m9.figshare.5501248	none	none	NO	replicate 4
Entry 903	Sampling procedure	yellow sticky trap	replicate code 32_yellow sticky trap	Sample_2_Yellow_Traps_2007-2008.xlsx	figshare	doi:10.6084/m9.figshare.5501248	http://doi.org/10.6084/m9.figshare.5501248	Data adjustments	Food-web_indexes.xlsx	figshare	doi:10.6084/m9.figshare.5501248	http://doi.org/10.6084/m9.figshare.5501248	none	none	NO	replicate 4
