# Supplementary material for: Arthropods dataset from different genetically modified maize events and associated controls
Source: Sci Data. 2018 Feb 20;5:180019. doi: 10.1038/sdata.2018.19 (PMC5819483; doi:10.1038/sdata.2018.19)
Supplement: Supplementary file 1 [file sdata201819-isa1.zip › a_weed_Balog.txt]

Sample Name	Protocol REF	Assay Name	Raw Data File	Comment[Data Repository]	Comment[Data Record Accession]	Comment[Data Record URI]	Protocol REF	Derived Data File	Comment[Data Repository]	Comment[Data Record Accession]	Comment[Data Record URI]	Factor Value[toxin]	Factor Value[resistance/tolerance]	Factor Value[genetically modified maize]	Factor Value[biological replicate]
Entry 1	Sampling procedure	replicate code 7	Sample_4_Weed_coverage_2007-2008.xls	figshare	doi:10.6084/m9.figshare.5501248	http://doi.org/10.6084/m9.figshare.5501248	Data adjustments	Food-web_indexes.xlsx	figshare	doi:10.6084/m9.figshare.5501248	http://doi.org/10.6084/m9.figshare.5501248	Cry34Ab1, Cry35Ab1	Coleoptera	YES	replicate 1
Entry 2	Sampling procedure	replicate code 1	Sample_4_Weed_coverage_2007-2008.xls	figshare	doi:10.6084/m9.figshare.5501248	http://doi.org/10.6084/m9.figshare.5501248	Data adjustments	Food-web_indexes.xlsx	figshare	doi:10.6084/m9.figshare.5501248	http://doi.org/10.6084/m9.figshare.5501248	Cry34Ab1, Cry35Ab1xCry1F	Coleoptera and Lepidoptera	YES	replicate 1
Entry 5	Sampling procedure	replicate code 12	Sample_4_Weed_coverage_2007-2008.xls	figshare	doi:10.6084/m9.figshare.5501248	http://doi.org/10.6084/m9.figshare.5501248	Data adjustments	Food-web_indexes.xlsx	figshare	doi:10.6084/m9.figshare.5501248	http://doi.org/10.6084/m9.figshare.5501248	Cry1FxC4 EPSPS	Lepidoptera and glyphosate	YES	replicate 1
Entry 6	Sampling procedure	replicate code 8	Sample_4_Weed_coverage_2007-2008.xls	figshare	doi:10.6084/m9.figshare.5501248	http://doi.org/10.6084/m9.figshare.5501248	Data adjustments	Food-web_indexes.xlsx	figshare	doi:10.6084/m9.figshare.5501248	http://doi.org/10.6084/m9.figshare.5501248	Cry1FxC4 EPSPS	Lepidoptera and glyphosate + glyphosate treatment	YES	replicate 1
Entry 7	Sampling procedure	replicate code 3	Sample_4_Weed_coverage_2007-2008.xls	figshare	doi:10.6084/m9.figshare.5501248	http://doi.org/10.6084/m9.figshare.5501248	Data adjustments	Food-web_indexes.xlsx	figshare	doi:10.6084/m9.figshare.5501248	http://doi.org/10.6084/m9.figshare.5501248	Cry34Ab1, Cry35Ab1xCry1FxC4 EPSPS	Coleoptera, Lepidoptera and glyphosate	YES	replicate 1
Entry 8	Sampling procedure	replicate code 6	Sample_4_Weed_coverage_2007-2008.xls	figshare	doi:10.6084/m9.figshare.5501248	http://doi.org/10.6084/m9.figshare.5501248	Data adjustments	Food-web_indexes.xlsx	figshare	doi:10.6084/m9.figshare.5501248	http://doi.org/10.6084/m9.figshare.5501248	Cry34Ab1, Cry35Ab1xCry1FxC4 EPSPS	Coleoptera, Lepidoptera and glyphosate + glyphosate treatment	YES	replicate 1
Entry 901	Sampling procedure	replicate code 5	Sample_4_Weed_coverage_2007-2008.xls	figshare	doi:10.6084/m9.figshare.5501248	http://doi.org/10.6084/m9.figshare.5501248	Data adjustments	Food-web_indexes.xlsx	figshare	doi:10.6084/m9.figshare.5501248	http://doi.org/10.6084/m9.figshare.5501248	none	none	NO	replicate 1
Entry 903	Sampling procedure	replicate code 2	Sample_4_Weed_coverage_2007-2008.xls	figshare	doi:10.6084/m9.figshare.5501248	http://doi.org/10.6084/m9.figshare.5501248	Data adjustments	Food-web_indexes.xlsx	figshare	doi:10.6084/m9.figshare.5501248	http://doi.org/10.6084/m9.figshare.5501248	none	none	NO	replicate 1
Entry 1	Sampling procedure	replicate code 13	Sample_4_Weed_coverage_2007-2008.xls	figshare	doi:10.6084/m9.figshare.5501248	http://doi.org/10.6084/m9.figshare.5501248	Data adjustments	Food-web_indexes.xlsx	figshare	doi:10.6084/m9.figshare.5501248	http://doi.org/10.6084/m9.figshare.5501248	Cry34Ab1, Cry35Ab1	Coleoptera	YES	replicate 2
Entry 2	Sampling procedure	replicate code 23	Sample_4_Weed_coverage_2007-2008.xls	figshare	doi:10.6084/m9.figshare.5501248	http://doi.org/10.6084/m9.figshare.5501248	Data adjustments	Food-web_indexes.xlsx	figshare	doi:10.6084/m9.figshare.5501248	http://doi.org/10.6084/m9.figshare.5501248	Cry34Ab1, Cry35Ab1xCry1F	Coleoptera and Lepidoptera	YES	replicate 2
Entry 5	Sampling procedure	replicate code 17	Sample_4_Weed_coverage_2007-2008.xls	figshare	doi:10.6084/m9.figshare.5501248	http://doi.org/10.6084/m9.figshare.5501248	Data adjustments	Food-web_indexes.xlsx	figshare	doi:10.6084/m9.figshare.5501248	http://doi.org/10.6084/m9.figshare.5501248	Cry1FxC4 EPSPS	Lepidoptera and glyphosate	YES	replicate 2
Entry 6	Sampling procedure	replicate code 21	Sample_4_Weed_coverage_2007-2008.xls	figshare	doi:10.6084/m9.figshare.5501248	http://doi.org/10.6084/m9.figshare.5501248	Data adjustments	Food-web_indexes.xlsx	figshare	doi:10.6084/m9.figshare.5501248	http://doi.org/10.6084/m9.figshare.5501248	Cry1FxC4 EPSPS	Lepidoptera and glyphosate + glyphosate treatment	YES	replicate 2
Entry 7	Sampling procedure	replicate code 18	Sample_4_Weed_coverage_2007-2008.xls	figshare	doi:10.6084/m9.figshare.5501248	http://doi.org/10.6084/m9.figshare.5501248	Data adjustments	Food-web_indexes.xlsx	figshare	doi:10.6084/m9.figshare.5501248	http://doi.org/10.6084/m9.figshare.5501248	Cry34Ab1, Cry35Ab1xCry1FxC4 EPSPS	Coleoptera, Lepidoptera and glyphosate	YES	replicate 2
Entry 8	Sampling procedure	replicate code 19	Sample_4_Weed_coverage_2007-2008.xls	figshare	doi:10.6084/m9.figshare.5501248	http://doi.org/10.6084/m9.figshare.5501248	Data adjustments	Food-web_indexes.xlsx	figshare	doi:10.6084/m9.figshare.5501248	http://doi.org/10.6084/m9.figshare.5501248	Cry34Ab1, Cry35Ab1xCry1FxC4 EPSPS	Coleoptera, Lepidoptera and glyphosate + glyphosate treatment	YES	replicate 2
Entry 901	Sampling procedure	replicate code 15	Sample_4_Weed_coverage_2007-2008.xls	figshare	doi:10.6084/m9.figshare.5501248	http://doi.org/10.6084/m9.figshare.5501248	Data adjustments	Food-web_indexes.xlsx	figshare	doi:10.6084/m9.figshare.5501248	http://doi.org/10.6084/m9.figshare.5501248	none	none	NO	replicate 2
Entry 903	Sampling procedure	replicate code 24	Sample_4_Weed_coverage_2007-2008.xls	figshare	doi:10.6084/m9.figshare.5501248	http://doi.org/10.6084/m9.figshare.5501248	Data adjustments	Food-web_indexes.xlsx	figshare	doi:10.6084/m9.figshare.5501248	http://doi.org/10.6084/m9.figshare.5501248	none	none	NO	replicate 2
Entry 1	Sampling procedure	replicate code 38	Sample_4_Weed_coverage_2007-2008.xls	figshare	doi:10.6084/m9.figshare.5501248	http://doi.org/10.6084/m9.figshare.5501248	Data adjustments	Food-web_indexes.xlsx	figshare	doi:10.6084/m9.figshare.5501248	http://doi.org/10.6084/m9.figshare.5501248	Cry34Ab1, Cry35Ab1	Coleoptera	YES	replicate 3
Entry 2	Sampling procedure	replicate code 26	Sample_4_Weed_coverage_2007-2008.xls	figshare	doi:10.6084/m9.figshare.5501248	http://doi.org/10.6084/m9.figshare.5501248	Data adjustments	Food-web_indexes.xlsx	figshare	doi:10.6084/m9.figshare.5501248	http://doi.org/10.6084/m9.figshare.5501248	Cry34Ab1, Cry35Ab1xCry1F	Coleoptera and Lepidoptera	YES	replicate 3
Entry 5	Sampling procedure	replicate code 27	Sample_4_Weed_coverage_2007-2008.xls	figshare	doi:10.6084/m9.figshare.5501248	http://doi.org/10.6084/m9.figshare.5501248	Data adjustments	Food-web_indexes.xlsx	figshare	doi:10.6084/m9.figshare.5501248	http://doi.org/10.6084/m9.figshare.5501248	Cry1FxC4 EPSPS	Lepidoptera and glyphosate	YES	replicate 3
Entry 6	Sampling procedure	replicate code 28	Sample_4_Weed_coverage_2007-2008.xls	figshare	doi:10.6084/m9.figshare.5501248	http://doi.org/10.6084/m9.figshare.5501248	Data adjustments	Food-web_indexes.xlsx	figshare	doi:10.6084/m9.figshare.5501248	http://doi.org/10.6084/m9.figshare.5501248	Cry1FxC4 EPSPS	Lepidoptera and glyphosate + glyphosate treatment	YES	replicate 3
Entry 7	Sampling procedure	replicate code 29	Sample_4_Weed_coverage_2007-2008.xls	figshare	doi:10.6084/m9.figshare.5501248	http://doi.org/10.6084/m9.figshare.5501248	Data adjustments	Food-web_indexes.xlsx	figshare	doi:10.6084/m9.figshare.5501248	http://doi.org/10.6084/m9.figshare.5501248	Cry34Ab1, Cry35Ab1xCry1FxC4 EPSPS	Coleoptera, Lepidoptera and glyphosate	YES	replicate 3
Entry 8	Sampling procedure	replicate code 34	Sample_4_Weed_coverage_2007-2008.xls	figshare	doi:10.6084/m9.figshare.5501248	http://doi.org/10.6084/m9.figshare.5501248	Data adjustments	Food-web_indexes.xlsx	figshare	doi:10.6084/m9.figshare.5501248	http://doi.org/10.6084/m9.figshare.5501248	Cry34Ab1, Cry35Ab1xCry1FxC4 EPSPS	Coleoptera, Lepidoptera and glyphosate + glyphosate treatment	YES	replicate 3
Entry 901	Sampling procedure	replicate code 33	Sample_4_Weed_coverage_2007-2008.xls	figshare	doi:10.6084/m9.figshare.5501248	http://doi.org/10.6084/m9.figshare.5501248	Data adjustments	Food-web_indexes.xlsx	figshare	doi:10.6084/m9.figshare.5501248	http://doi.org/10.6084/m9.figshare.5501248	none	none	NO	replicate 3
Entry 903	Sampling procedure	replicate code 25	Sample_4_Weed_coverage_2007-2008.xls	figshare	doi:10.6084/m9.figshare.5501248	http://doi.org/10.6084/m9.figshare.5501248	Data adjustments	Food-web_indexes.xlsx	figshare	doi:10.6084/m9.figshare.5501248	http://doi.org/10.6084/m9.figshare.5501248	none	none	NO	replicate 3
Entry 1	Sampling procedure	replicate code 43	Sample_4_Weed_coverage_2007-2008.xls	figshare	doi:10.6084/m9.figshare.5501248	http://doi.org/10.6084/m9.figshare.5501248	Data adjustments	Food-web_indexes.xlsx	figshare	doi:10.6084/m9.figshare.5501248	http://doi.org/10.6084/m9.figshare.5501248	Cry34Ab1, Cry35Ab1	Coleoptera	YES	replicate 4
Entry 2	Sampling procedure	replicate code 31	Sample_4_Weed_coverage_2007-2008.xls	figshare	doi:10.6084/m9.figshare.5501248	http://doi.org/10.6084/m9.figshare.5501248	Data adjustments	Food-web_indexes.xlsx	figshare	doi:10.6084/m9.figshare.5501248	http://doi.org/10.6084/m9.figshare.5501248	Cry34Ab1, Cry35Ab1xCry1F	Coleoptera and Lepidoptera	YES	replicate 4
Entry 5	Sampling procedure	replicate code 37	Sample_4_Weed_coverage_2007-2008.xls	figshare	doi:10.6084/m9.figshare.5501248	http://doi.org/10.6084/m9.figshare.5501248	Data adjustments	Food-web_indexes.xlsx	figshare	doi:10.6084/m9.figshare.5501248	http://doi.org/10.6084/m9.figshare.5501248	Cry1FxC4 EPSPS	Lepidoptera and glyphosate	YES	replicate 4
Entry 6	Sampling procedure	replicate code 45	Sample_4_Weed_coverage_2007-2008.xls	figshare	doi:10.6084/m9.figshare.5501248	http://doi.org/10.6084/m9.figshare.5501248	Data adjustments	Food-web_indexes.xlsx	figshare	doi:10.6084/m9.figshare.5501248	http://doi.org/10.6084/m9.figshare.5501248	Cry1FxC4 EPSPS	Lepidoptera and glyphosate + glyphosate treatment	YES	replicate 4
Entry 7	Sampling procedure	replicate code 40	Sample_4_Weed_coverage_2007-2008.xls	figshare	doi:10.6084/m9.figshare.5501248	http://doi.org/10.6084/m9.figshare.5501248	Data adjustments	Food-web_indexes.xlsx	figshare	doi:10.6084/m9.figshare.5501248	http://doi.org/10.6084/m9.figshare.5501248	Cry34Ab1, Cry35Ab1xCry1FxC4 EPSPS	Coleoptera, Lepidoptera and glyphosate	YES	replicate 4
Entry 8	Sampling procedure	replicate code 36	Sample_4_Weed_coverage_2007-2008.xls	figshare	doi:10.6084/m9.figshare.5501248	http://doi.org/10.6084/m9.figshare.5501248	Data adjustments	Food-web_indexes.xlsx	figshare	doi:10.6084/m9.figshare.5501248	http://doi.org/10.6084/m9.figshare.5501248	Cry34Ab1, Cry35Ab1xCry1FxC4 EPSPS	Coleoptera, Lepidoptera and glyphosate + glyphosate treatment	YES	replicate 4
Entry 901	Sampling procedure	replicate code 44	Sample_4_Weed_coverage_2007-2008.xls	figshare	doi:10.6084/m9.figshare.5501248	http://doi.org/10.6084/m9.figshare.5501248	Data adjustments	Food-web_indexes.xlsx	figshare	doi:10.6084/m9.figshare.5501248	http://doi.org/10.6084/m9.figshare.5501248	none	none	NO	replicate 4
Entry 903	Sampling procedure	replicate code 32	Sample_4_Weed_coverage_2007-2008.xls	figshare	doi:10.6084/m9.figshare.5501248	http://doi.org/10.6084/m9.figshare.5501248	Data adjustments	Food-web_indexes.xlsx	figshare	doi:10.6084/m9.figshare.5501248	http://doi.org/10.6084/m9.figshare.5501248	none	none	NO	replicate 4
